# Supplementary material for: Expression and sub-cellular localization of an epigenetic regulator, co-activator arginine methyltransferase 1 (CARM1), is associated with specific breast cancer subtypes and ethnicity
Source: Mol Cancer. 2013 May 10;12:40. doi: 10.1186/1476-4598-12-40 (PMC3663705; doi:10.1186/1476-4598-12-40)
Supplement: Additional file 1: Table S1 — The summary of numbers of patients with indicated tissue/tumor types. A subset of these are used for our intra-patient analyses. The patients analyzed depends on the presence of the tumor types in the comparison and successful stains for both nuc-CARM1 and cyt-CARM1 for all samples for that patient. The actual number of patients utilized for each test is indicated in Table 3. [file 1476-4598-12-40-S1.xlsx]

## Sheet: Sheet1
Tissue Source	Study ID	Tissue Pathology	CARM1_nuc	CARM1_cyto	Race
UofC	12084	Invasive cancer			African American
UofC	12084	Normal	3	2	African American
UofC	12131	Normal			White
UofC	12131	Invasive cancer			White
UofC	15653	Invasive cancer			African American
UofC	15653	Normal			African American
UofC	15653	Invasive cancer			African American
UofC	16333	Normal	3	3	African American
UofC	16333	Invasive cancer	3	2	African American
UofC	159	Invasive cancer	2	2	White
UofC	17817	DCIS	2	2	African American
UofC	19416	MTS LN			White
UofC	295	Normal	2	2	African American
UofC	295	Invasive cancer	2	2	African American
UofC	295	DCIS			African American
UofC	1501	MTS LN	2	2	African American
UofC	1501	Normal	0	1	African American
UofC	1501	Invasive cancer	1	1	African American
UofC	6354	DCIS			African American
UofC	6354	DCIS	3	3	African American
UofC	6354	Normal	3	2	African American
UofC	14488	Invasive cancer			White
UofC	14488	Invasive cancer			White
UofC	14488	Normal			White
UofC	15094	Invasive cancer	3	2	African American
UofC	15094	Invasive cancer	1	2	African American
UofC	15094	DCIS			African American
UofC	15094	Normal			African American
UofC	17224	Normal	3	2	White
UofC	17224	Invasive cancer	3	3	White
UofC	2134	Invasive cancer	3	3	African American
UofC	2134	Normal			African American
UofC	3082	Invasive cancer			African American
UofC	3082	Normal			African American
UofC	3082	Invasive cancer			African American
UofC	3614	Normal			White
UofC	3614	Invasive cancer	3	2	White
UofC	11378	Hyperplasia	3	2	0
UofC	11378	DCIS	2	1	0
UofC	11987	DCIS			0
UofC	11987	Invasive cancer	1	2	0
UofC	12302	Invasive cancer	3	3	0
UofC	13185	Invasive cancer			0
UofC	1510	Invasive cancer	1	1	0
UofC	4832	Invasive cancer	2	1	0
UofC	9559	DCIS	2	1	0
UofC	9559	Invasive cancer	1	2	0
UofC	9585	MTS LN	1	1	0
UofC	9585	Invasive cancer	0	1	0
UofC	9585	DCIS	1	1	0
UofC	12642	Invasive cancer	2	2	0
UofC	12867	MTS LN	2	2	0
UofC	12867	Invasive cancer	2	2	0
UofC	12989	DCIS	1	2	0
UofC	12989	Invasive cancer	2	2	0
UofC	12989	Normal	2	2	0
UofC	1645	MTS LN	2	2	0
UofC	7585	Invasive cancer	3	2	0
UofC	10186	Invasive cancer			0
UofC	12293	Invasive cancer	2	2	0
UofC	1337	Normal			0
UofC	1337	DCIS			0
UofC	4517	Invasive cancer	2	2	0
UofC	4517	MTS LN	1	2	0
UofC	4517	DCIS	2	2	0
UofC	4953	Invasive cancer	2	2	0
UofC	5978	DCIS	1	2	0
UofC	5978	Invasive cancer	2	2	0
UofC	6559	MTS LN	2	2	0
UofC	6559	Invasive cancer	1	2	0
UofC	7083	DCIS	2	2	0
UofC	7526	Invasive cancer	2	2	0
UofC	7526	DCIS	2	2	0
UofC	7526	Normal	2	2	0
UofC	11150	Invasive cancer	3	2	0
UofC	11376	Normal	2	2	0
UofC	11376	Invasive cancer	2	2	0
UofC	12284	DCIS	2	2	0
UofC	10180	Normal			Native American
UofC	10180	Invasive cancer	2	2	Native American
UofC	10180	DCIS			Native American
UofC	10365	Invasive cancer	2	2	African American
UofC	10365	Invasive cancer			African American
UofC	10441	MTS LN			African American
UofC	10441	Normal	2	2	African American
UofC	10441	Invasive cancer	1	2	African American
UofC	10441	DCIS	2	2	African American
UofC	1083	Invasive cancer	1	2	African American
UofC	10841	Invasive cancer			White
UofC	10892	Invasive cancer	2	2	White
UofC	1093	Invasive cancer	2	2	African American
UofC	11081	MTS LN			African American
UofC	11168	Invasive cancer	2	2	African American
UofC	11539	Invasive cancer	0	1	African American
UofC	13342	MTS LN	1	2	African American
UofC	13342	Normal	2	2	African American
UofC	13342	Invasive cancer	0	1	African American
UofC	13669	Invasive cancer	1	2	White
UofC	14116	Invasive cancer	2	2	White
UofC	14116	Normal	2	2	White
UofC	1447	Invasive cancer	2	2	White
UofC	14944	Invasive cancer	2	0	White
UofC	14944	Invasive cancer	2	2	White
UofC	15244	Invasive cancer	2	2	White
UofC	1781	DCIS	2	2	African American
UofC	1781	Invasive cancer	3	2	African American
UofC	229	Invasive cancer	2	2	African American
UofC	2589	Invasive cancer	2	2	African American
UofC	3060	Normal			African American
UofC	3060	Invasive cancer	2	2	African American
UofC	3272	Invasive cancer	2	2	White
UofC	3638	Normal	2	2	White
UofC	3638	Invasive cancer			White
UofC	397	DCIS	2	2	African American
UofC	397	Normal	0	1	African American
UofC	4106	Invasive cancer			White
UofC	4420	Invasive cancer	2	2	White
UofC	5476	MTS LN	3	2	White
UofC	5476	Invasive cancer	1	2	White
UofC	5476	Normal	2	2	White
UofC	6201	DCIS			African American
UofC	6201	Invasive cancer			African American
UofC	6288	Invasive cancer	2	2	African American
UofC	6288	Invasive cancer	3	1	African American
UofC	6501	Invasive cancer	2	2	White
UofC	7708	DCIS	2	2	White
UofC	7708	Invasive cancer	2	2	White
UofC	7724	Invasive cancer	2	2	African American
UofC	7724	DCIS			African American
UofC	7724	Normal	2	2	African American
UofC	8296	Invasive cancer	2	2	White
UofC	8341	Invasive cancer	1	2	White
UofC	8592	Invasive cancer			African American
UofC	8592	Normal			African American
UofC	8944	Invasive cancer			White
UofC	8944	Normal	2	2	White
UofC	9364	Invasive cancer	3	3	African American
UofC	10220	Invasive cancer	2	1	White
UofC	1035	Invasive cancer	2	2	White
UofC	10467	DCIS	2	2	White
UofC	10467	Normal	2	1	White
UofC	10591	Invasive cancer	3	1	White
UofC	10591	Invasive cancer	3	2	White
UofC	10591	DCIS	2	2	White
UofC	11357	MTS LN	2	1	White
UofC	11406	Invasive cancer	3	2	African American
UofC	11406	MTS LN	2	2	African American
UofC	1165	Invasive cancer	2	2	White
UofC	11668	Invasive cancer	2	2	African American
UofC	1184	Invasive cancer	2	2	White
UofC	13455	Invasive cancer			African American
UofC	13455	Normal			African American
UofC	14053	MTS LN	1	2	African American
UofC	14053	Invasive cancer	2	1	African American
UofC	1407	Invasive cancer	1	2	#N/A
UofC	14436	MTS LN	2	1	White
UofC	14436	Invasive cancer	2	1	White
UofC	14530	MTS LN	0	1	African American
UofC	14772	MTS LN	2	1	African American
UofC	14772	Invasive cancer	2	1	African American
UofC	1616	DCIS	1	2	African American
UofC	1616	DCIS	2	2	African American
UofC	1616	Normal	2	2	African American
UofC	164	Normal			African American
UofC	16742	LCIS	2	2	White
UofC	1771	Invasive cancer	2	2	White
UofC	1771	MTS LN	2	2	White
UofC	1771	DCIS	3	2	White
UofC	201	Normal	2	2	African American
UofC	201	Invasive cancer	2	2	African American
UofC	2120	DCIS	2	3	White
UofC	2120	Invasive cancer	2	2	White
UofC	2120	Normal	2	2	White
UofC	228	Invasive cancer	2	1	White
UofC	228	Invasive cancer	2	1	White
UofC	2291	DCIS	2	2	White
UofC	2291	Invasive cancer	2	1	White
UofC	2383	Invasive cancer	1	2	African American
UofC	2383	Normal			African American
UofC	2469	FCC (Fibrocystic changes)	2	1	White
UofC	2736	DCIS	1	2	African American
UofC	2736	Invasive cancer	2	2	African American
UofC	2736	Normal	2	1	African American
UofC	2803	DCIS	2	1	White
UofC	2803	DCIS			White
UofC	3166	DCIS	2	2	African American
UofC	3311	MTS LN	2	2	African American
UofC	3311	Invasive cancer	2	1	African American
UofC	3311	Invasive cancer	3	2	African American
UofC	3455	Invasive cancer	2	1	African American
UofC	3455	Normal	2	0	African American
UofC	4131	MTS LN	1	0	White
UofC	4199	Normal	2	1	White
UofC	4199	Invasive cancer	2	1	White
UofC	4199	MTS LN	2	2	White
UofC	5171	Invasive cancer	2	2	White
UofC	5753	MTS LN	2	1	White
UofC	5753	DCIS	2	2	White
UofC	5753	Invasive cancer	2	2	White
UofC	5784	Invasive cancer	2	1	African American
UofC	6067	Invasive cancer	1	1	African American
UofC	6067	Normal	0	1	African American
UofC	6186	Invasive cancer	3	1	African American
UofC	6550	DCIS	2	1	White
UofC	6550	Invasive cancer	0	1	White
UofC	6919	Invasive cancer	0	1	White
UofC	6919	Normal	2	1	White
UofC	7060	Invasive cancer	0	1	African American
UofC	7060	Invasive cancer	2	1	African American
UofC	7060	Normal	1	0	African American
UofC	719	DCIS	1	2	White
UofC	719	Invasive cancer	1	2	White
UofC	7367	DCIS	2	2	African American
UofC	7367	DCIS	2	1	African American
UofC	7367	Normal	2	2	African American
UofC	7697	Invasive cancer	2	1	African American
UofC	7709	DCIS	1	2	African American
UofC	7709	Normal	2	2	African American
UofC	7859	Invasive cancer	2	2	African American
UofC	842	Invasive cancer	1	2	White
UofC	842	Invasive cancer			White
UofC	842	Normal			White
UofC	8680	DCIS	3	3	White
UofC	9146	DCIS	2	2	African American
UofC	9146	Hyperplasia	2	2	African American
UofC	9198	Normal	2	1	0
UofC	9198	Invasive cancer	1	1	0
UofC	9240	Invasive cancer	2	1	White
UofC	9271	Invasive cancer	1	2	African American
UofC	9299	Invasive cancer	2	1	White
UofC	10129	MTS LN	0	0	African American
UofC	10129	Invasive cancer	0	1	African American
UofC	11224	Invasive cancer	2	2	African American
UofC	11531	Invasive cancer	1	1	White
UofC	11531	Normal			White
UofC	12343	Fat_fibrotic	2	1	African American
UofC	12343	Invasive cancer	2	1	African American
UofC	12964	Invasive cancer	0	1	African American
UofC	13021	Normal	2	1	White
UofC	13021	Normal	1	2	White
UofC	13021	Invasive cancer			White
UofC	13660	Invasive cancer	1	2	White
UofC	13964	Invasive cancer	2	1	African American
UofC	14723	Invasive cancer			White
UofC	14723	Normal	2	1	White
UofC	14723	Invasive cancer	2	1	White
UofC	14737	MTS LN			African American
UofC	14907	DCIS	2	2	African American
UofC	15278	Normal			White
UofC	15278	Invasive cancer	2	1	White
UofC	15278	Invasive cancer	1	1	White
UofC	15688	Metaplastic cancer	2	1	African American
UofC	15945	DCIS	1	1	White
UofC	4561	Hyperplasia	2	2	African American
UofC	4561	Hyperplasia	2	1	African American
UofC	4561	Normal	3	1	African American
UofC	5933	MTS LN	2	2	African American
UofC	5933	Normal	2	1	African American
UofC	5933	Invasive cancer	2	2	African American
UofC	6013	DCIS			White
UofC	6013	Invasive cancer	2	2	White
UofC	6013	DCIS	2	2	White
UofC	6316	Invasive cancer			African American
UofC	7238	Invasive cancer	2	1	White
UofC	7238	MTS LN	2	1	White
UofC	7756	Normal	2	2	African American
UofC	7756	Invasive cancer	1	2	African American
UofC	7756	Hyperplasia	2	2	African American
UofC	7937	DCIS			White
UofC	7937	Normal	0	1	White
UofC	911	Normal	0	1	White
UofC	911	Normal	2	1	White
UofC	10782	Invasive cancer	2	1	African American
UofC	11237	DCIS	2	2	African American
UofC	11237	MTS LN	2	2	African American
UofC	11237	Invasive cancer	2	2	African American
UofC	11584	Invasive cancer	2	2	African American
UofC	11584	Normal			African American
UofC	12045	MTS LN	2	1	White
UofC	13050	DCIS	1	1	African American
UofC	13050	MTS LN	3	3	African American
UofC	13050	Invasive cancer	1	1	African American
UofC	13050	Normal			African American
UofC	13163	MTS LN	1	1	African American
UofC	13163	Invasive cancer	2	2	African American
UofC	1775	Invasive cancer	2	1	African American
UofC	2973	Invasive cancer	2	1	#N/A
UofC	3313	Invasive cancer	3	2	African American
UofC	3633	Invasive cancer	2	1	African American
UofC	4180	MTS LN	2	2	African American
UofC	4180	Invasive cancer	2	1	African American
UofC	4180	Invasive cancer	2	3	African American
UofC	4819	Invasive cancer	2	2	African American
UofC	4819	Invasive cancer	2	1	African American
UofC	5521	Invasive cancer			African American
UofC	6567	Invasive cancer	2	2	African American
UofC	7735	Invasive cancer	2	1	White
UofC	7881	Invasive cancer	2	1	African American
UofC	7881	DCIS	2	2	African American
UofC	8114	Normal	2	1	African American
UofC	812	Invasive cancer	2	2	White
UofC	8401	Invasive cancer	2	1	White
UofC	8439	Invasive cancer	2	0	African American
UofC	8439	Normal	2	1	African American
UofC	8697	Invasive cancer	0	1	White
UofC	8870	Invasive cancer	2	1	African American
UofC	903	MTS LN	2	2	African American
UofC	903	DCIS	2	1	African American
UofC	903	Invasive cancer	0	1	African American
UofC	9925	MTS LN	2	1	White
UofC	9925	Invasive cancer			White
UofC	9925	Normal			White
UofC	9925	Invasive cancer			White
UofC	10082	Normal			African American
UofC	10082	Invasive cancer	2	0	African American
UofC	11578	DCIS			White
UofC	11578	Normal			White
UofC	13435	Normal			0
UofC	15337	Normal	2	2	White
UofC	15337	Normal	3	2	White
UofC	15590	DCIS			African American
UofC	15590	Normal	1	2	African American
UofC	15590	Invasive cancer			African American
UofC	16382	Invasive cancer			African American
UofC	16382	Hyperplasia			African American
UofC	1669	Invasive cancer			White
UofC	1669	Normal	2	2	White
UofC	1728	Invasive cancer			African American
UofC	1728	Invasive cancer			African American
UofC	1728	Normal			African American
UofC	17492	Invasive cancer			African American
UofC	17492	Invasive cancer			African American
UofC	17554	DCIS	2	2	African American
UofC	17554	Normal	2	2	African American
UofC	17554	Invasive cancer			African American
UofC	17955	Invasive cancer			African American
UofC	17955	DCIS			African American
UofC	3265	Hyperplasia			African American
UofC	3265	Normal			African American
UofC	3265	Normal			African American
UofC	3639	Normal			African American
UofC	3639	Invasive cancer	2	1	African American
UofC	4174	Invasive cancer			African American
UofC	4174	Normal			African American
UofC	4676	Invasive cancer			White
UofC	4676	Invasive cancer			White
UofC	4676	Normal			White
UofC	8140	DCIS			White
UofC	8140	Normal			White
UofC	10119	Normal	2	2	White
UofC	10119	DCIS			White
UofC	10119	Invasive cancer			White
UofC	12555	Normal			African American
UofC	12555	Invasive cancer			African American
UofC	1321	Invasive cancer			African American
UofC	1321	Normal			African American
UofC	15292	Invasive cancer			White
UofC	15292	Normal			White
UofC	16154	Normal			White
UofC	16154	DCIS			White
UofC	16154	Invasive cancer			White
UofC	17987	Invasive cancer			White
UofC	17987	Normal			White
UofC	18134	Normal	2	2	White
UofC	18134	DCIS			White
UofC	18134	Invasive cancer	3	3	White
UofC	18414	Invasive cancer			African American
UofC	18414	Normal			African American
UofC	18414	DCIS	3	2	African American
UofC	18710	Invasive cancer	3	3	African American
UofC	18710	Normal	3	3	African American
UofC	18710	DCIS	3	3	African American
UofC	18916	DCIS			White
UofC	18916	Normal			White
UofC	599	Normal			African American
UofC	599	Invasive cancer	2	1	African American
UofC	7209	Normal			White
UofC	7209	Normal			White
UofC	7209	Invasive cancer			White
UofC	8226	Invasive cancer	3	3	African American
UofC	8226	Normal			African American
UofC	8226	DCIS	3	2	African American
UofC	8665	DCIS			African American
UofC	8665	Normal			African American
UofC	11551	Invasive cancer			African American
UofC	11551	Normal			African American
UofC	11551	DCIS			African American
UofC	14712	Normal			African American
UofC	14712	Invasive cancer	3	2	African American
UofC	14712	DCIS			African American
UofC	15094	DCIS	3	3	White
UofC	15094	Invasive cancer			White
UofC	15094	Normal	3	3	White
UofC	15094	Invasive cancer	3	1	White
UofC	15094	Invasive cancer			White
UofC	15413	Invasive cancer	2	1	0
UofC	15568	Invasive cancer	2	2	White
UofC	16197	DCIS	3	3	White
UofC	16197	Invasive cancer	3	2	White
UofC	17888	DCIS	3	1	White
UofC	17888	Invasive cancer	2	2	White
UofC	17888	Normal	3	2	White
UofC	18729	Normal	1	1	White
UofC	18729	Invasive cancer	2	2	White
UofC	19284	DCIS	0	1	African American
UofC	19284	Invasive cancer	2	2	African American
UofC	19458	Normal			White
UofC	19458	Invasive cancer			White
UofC	20628	Invasive cancer	2	2	White
UofC	21558	MTS LN	0	1	African American
UofC	21558	Invasive cancer	2	2	African American
UofC	21558	DCIS	3	1	African American
UofC	21558	Invasive cancer	2	2	African American
UofC	21558	DCIS	3	2	African American
UofC	21558	Normal	3	2	African American
UofC	21640	Normal			White
UofC	21640	Invasive cancer			White
UofC	4502	Normal	1	1	African American
UofC	4502	Invasive cancer			African American
UofC	677	Invasive cancer	1	2	African American
UofC	6853	Normal			African American
UofC	6853	Invasive cancer	3	2	African American
UofC	6853	DCIS	3	2	African American
UofC	7459	DCIS			White
UofC	7459	Invasive cancer			White
UofC	7459	Normal			White
UofC	10617	DCIS			African American
UofC	10617	Normal			African American
UofC	10617	Invasive cancer			African American
UofC	12011	DCIS	1	2	White
UofC	12011	MTS LN	1	1	White
UofC	12011	Invasive cancer	2	3	White
UofC	12011	Normal			White
UofC	14206	Invasive cancer	1	2	African American
UofC	14206	Invasive cancer	2	2	African American
UofC	16619	Invasive cancer	2	1	African American
UofC	1682	Hyperplasia	2	1	White
UofC	16856	MTS LN			African American
UofC	19416	MTS LN	0	1	White
UofC	19416	Invasive cancer	1	1	White
UofC	19416	Normal			White
UofC	20093	Normal	3	1	African American
UofC	20093	Invasive cancer	3	3	African American
UofC	20093	DCIS			African American
UofC	2158	DCIS	1	1	African American
UofC	2158	Invasive cancer	0	1	African American
UofC	2938	Invasive cancer	2	1	White
UofC	3100	Invasive cancer	3	2	African American
UofC	3100	Normal	3	2	African American
UofC	3268	Invasive cancer	1	1	White
UofC	4739	Invasive cancer	3	3	White
UofC	4739	Normal	2	2	White
UofC	5194	DCIS			0
UofC	5194	Invasive cancer			0
UofC	5194	Normal			0
UofC	6018	DCIS	2	1	White
UofC	6018	Invasive cancer	0	1	White
UofC	6442	Invasive cancer	1	1	White
UofC	6922	MTS LN	0	1	African American
UofC	6922	Invasive cancer	2	1	African American
UofC	8226	Invasive cancer	1	1	African American
UofC	8868	Invasive cancer	3	2	White
UofC	8868	Normal	2	2	White
Africa		Invasive cancer	0	1	African
Africa		Normal			African
Africa		Invasive cancer	2	1	African
Africa		Invasive cancer	0	1	African
Africa		Invasive cancer	1	2	African
Africa		Invasive cancer	2	2	African
Africa		Invasive cancer	0	2	African
Africa		Invasive cancer	0	0	African
Africa		Invasive cancer	2	3	African
Africa		Invasive cancer	1	2	African
Africa		Invasive cancer	2	1	African
Africa		Invasive cancer	1	2	African
Africa		Invasive cancer			African
Africa		Invasive cancer			African
Africa		Normal	1	1	African
Africa		Invasive cancer	2	2	African
Africa		Invasive cancer	0	1	African
Africa		Invasive cancer	2	1	African
Africa		Normal			African
Africa		Invasive cancer	0	1	African
Africa		Invasive cancer	2	2	African
Africa		Normal	2	1	African
Africa		Invasive cancer	2	2	African
Africa		Tumor			African
Africa		Invasive cancer	3	1	African
Africa		Invasive cancer	1	2	African
Africa		Invasive cancer	1	2	African
Africa		Normal	0	1	African
Africa		Invasive cancer	3	2	African
Africa		Normal			African
Africa		Invasive cancer	3	1	African
Africa		Normal			African
Africa		Invasive cancer			African
Africa		Invasive cancer	1	1	African
Africa		Invasive cancer	3	2	African
Africa		Normal	2	1	African
Africa		Invasive cancer	0	0	African
Africa		Invasive cancer	0	0	African
Africa		Normal	2	2	African
Africa		Invasive cancer			African
Africa		Invasive cancer	0	1	African
Africa		MTS LN	2	3	African
Africa		Invasive cancer	3	2	African
Africa		Invasive cancer	3	2	African
Africa		Invasive cancer	1	3	African
Africa		Invasive cancer	3	2	African
Africa		Invasive cancer			African
Africa		Invasive cancer			African
Africa		Invasive cancer			African
Africa		Hyperplasia			African
Africa		Invasive cancer	3	2	African
Africa		Invasive cancer	2	2	African
Africa		Normal	0	2	African
Africa		Invasive cancer			African
Africa		Invasive cancer	2	2	African
Africa		Invasive cancer	2	1	African
Africa		MTS LN	2	2	African
Africa		Invasive cancer	3	2	African
Africa		Invasive cancer	2	2	African
Africa		Invasive cancer			African
Africa		Invasive cancer			African
Africa		Normal	2	1	African
Africa		Invasive cancer	2	3	African
Africa		Normal			African
Africa		Invasive cancer			African
Africa		Normal			African
Africa		Invasive cancer	3	2	African
Africa		Normal	2	2	African
Africa		Invasive cancer	0	2	African
Africa		Invasive cancer			African
Africa		Invasive cancer	2	2	African
Africa		Normal	2	2	African
Africa		Invasive cancer	2	3	African
Africa		Normal	2	2	African
Africa		Invasive cancer	1	2	African
Africa		Invasive cancer	3	2	African
Africa		Normal			African
Africa		Invasive cancer			African
Africa		Invasive cancer	2	2	African
Africa		Invasive cancer			African
Africa		Invasive cancer	0	2	African
Africa		Normal			African
Africa		Invasive cancer			African
Africa		Invasive cancer	2	2	African
Africa		Hyperplasia	3	2	African
Africa		Invasive cancer			African
Africa		Normal			African
Africa		Invasive cancer			African
Africa		Normal	2	2	African
Africa		Invasive cancer			African
Africa		Invasive cancer			African
Africa		Normal			African
Africa		Invasive cancer	0	2	African
Africa		Normal	2	2	African
Africa		Normal			African
Africa		Invasive cancer			African
Africa		Invasive cancer			African
Africa		Invasive cancer	2	1	African
Africa		Normal	2	1	African
Africa		Invasive cancer	2	2	African
Africa		Normal			African
Africa		Normal	3	2	African
Africa		Invasive cancer	3	2	African
Africa		Normal	1	2	African
Africa		Tumor			African
Africa		Invasive cancer	1	1	African
Africa		Normal			African
Africa		Invasive cancer	0	2	African
Africa	Zc	Normal	0	1	African
Africa	Zd	Invasive cancer	2	1	African
Africa		Invasive cancer			African
Africa		Invasive cancer			African
Africa		Invasive cancer			African
Africa		Normal	2	2	African
Africa		Normal	2	2	African
Africa		Invasive cancer	2	1	African
Africa		Invasive cancer			African
Africa		Invasive cancer	2	2	African
Africa		Normal	2	2	African
Africa		Invasive cancer	2	2	African
Africa		Invasive cancer			African
Africa		Invasive cancer	2	2	African
Africa		Invasive cancer	2	2	African
Africa		Normal			African
Africa		Invasive cancer	2	2	African
Africa		Invasive cancer	0	1	African
Africa		Invasive cancer	2	3	African
Africa		Normal			African
Africa		MTS LN	2	2	African
Africa		Invasive cancer	0	2	African
Africa		Invasive cancer	3	2	African
Africa		Normal	2	2	African
Africa		Invasive cancer			African
Africa		Invasive cancer	0	1	African
Africa		Invasive cancer			African
Africa		Normal			African
Africa		Invasive cancer			African
Africa		DCIS	3	2	African
Africa		Invasive cancer	3	2	African
Africa		DCIS	0	1	African
Africa		Invasive cancer			African
Africa		Invasive cancer			African
Africa		Invasive cancer			African
Africa		Invasive cancer	2	2	African
Africa		Invasive cancer	3	2	African
Africa		Invasive cancer	3	3	African
Africa		Invasive cancer	2	2	African
Africa		Invasive cancer			African
Africa		Invasive cancer	0	1	African
Africa		Invasive cancer	3	1	African
Africa		Invasive cancer	3	2	African
Africa		Invasive cancer	1	2	African
Africa		Normal	1	1	African
Africa		Invasive cancer	1	2	African
Africa		Invasive cancer	2	2	African
Africa		Normal			African
Africa		Invasive cancer	3	2	African
Africa		Normal	1	2	African
Africa		Invasive cancer	2	2	African
Africa		Invasive cancer	1	0	African
Africa		Invasive cancer			African
Africa		Invasive cancer			African
Africa		Invasive cancer	2	2	African
Africa		MTS LN	3	2	African
Africa		Invasive cancer			African
Africa		Invasive cancer	3	2	African
Africa		Invasive cancer	1	2	African
Africa		Invasive cancer	0	2	African
Africa	1B	DCIS	0	1	African
Africa		Invasive cancer			African
Africa		Normal			African
Africa		Invasive cancer			African
Africa		Invasive cancer	1	2	African
Africa		Normal	2	2	African
Africa		Invasive cancer	3	2	African
Africa		Invasive cancer			African
Africa		Normal	1	1	African
Africa		Invasive cancer	1	2	African
Africa		Invasive cancer			African
Africa		Invasive cancer	1	2	African
Africa		Invasive cancer	1	1	African
Africa		Invasive cancer	3	2	African
Africa		Invasive cancer	3	3	African
Africa		Normal	0	1	African
Africa		Invasive cancer	1	2	African
Africa		Invasive cancer	1	2	African
Africa		Invasive cancer			African
Africa		Normal			African
Africa		Invasive cancer	3	3	African
Africa		Invasive cancer	0	2	African
Africa		Normal	3	2	African
Africa		Normal	2	1	African
Africa		Invasive cancer	1	3	African
Africa		Normal			African
Africa		Invasive cancer	2	2	African
Africa		DCIS			African
Africa		DCIS	3	3	African
Africa		Normal			African
Africa		Invasive cancer	0	1	African
Africa		Invasive cancer	2	1	African
Africa		Invasive cancer	2	3	African
Africa		Invasive cancer	2	2	African
Africa		Metaplastic cancer	3	2	African
Africa		Invasive cancer	0	1	African
Africa		Invasive cancer	0	0	African
Africa		Invasive cancer	2	2	African
Africa		Invasive cancer	0	1	African
Africa		Invasive cancer	0	0	African
Africa		Invasive cancer	2	1	African
Africa		Invasive cancer	1	3	African
Africa		Invasive cancer	3	2	African
Africa		Invasive cancer	1	1	African
Africa		Invasive cancer	0	1	African
Africa		Invasive cancer	2	2	African
Africa		Invasive cancer	2	2	African
Africa		Invasive cancer	3	3	African
Africa		Invasive cancer	0	1	African
Africa		Invasive cancer			African
Africa		Invasive cancer			African
Africa		Invasive cancer	1	1	African
Africa		Invasive cancer	0	1	African
Africa		Invasive cancer	1	3	African
Africa		Invasive cancer	3	1	African
Africa		Invasive cancer			African
Africa		Normal			African
Africa		Invasive cancer			African
Africa		Invasive cancer	2	2	African
Africa		Invasive cancer	1	1	African
Africa		Invasive cancer	1	0	African
Africa		Invasive cancer			African
Africa		Invasive cancer	1	1	African
Africa		Invasive cancer	2	2	African
Africa		Invasive cancer	3	2	African
Africa		Invasive cancer			African
Africa		Invasive cancer	2	2	African
Africa		Invasive cancer	3	2	African
Africa		Normal	2	1	African
Africa	191A	Invasive cancer	3	2	African
Africa		Invasive cancer	2	2	African
Africa		MTS LN	0	1	African
Africa		Invasive cancer	1	2	African
Africa		Normal	2	1	African
Africa		Normal	2	1	African
Africa		Invasive cancer	1	1	African
Africa		Normal	3	2	African
Africa		Invasive cancer	1	1	African
Africa		Fibroadenoma			African
Africa		Invasive cancer	2	1	African
Africa		Fibroadenoma	2	2	African
Africa		Invasive cancer			African
Africa		Invasive cancer	3	3	African
Africa		Normal	0	1	African
Africa		Invasive cancer	2	3	African
Africa		Invasive cancer	1	2	African
Africa		Invasive cancer	0	2	African
Africa		Invasive cancer	2	3	African
Africa		Invasive cancer	2	3	African
Africa		Invasive cancer			African
Africa		Invasive cancer	2	3	African
Africa		Invasive cancer			African
Africa		Normal	2	3	African
Africa		Invasive cancer	0	2	African
Africa		Invasive cancer	0	0	African
Africa		Invasive cancer	3	3	African
Africa		Invasive cancer			African
Africa		Invasive cancer	3	3	African
Africa		Invasive cancer	1	3	African
Africa		Invasive cancer	3	3	African
Africa		Invasive cancer	0	1	African
Africa		Invasive cancer	0	2	African
Africa		Invasive cancer	3	3	African
Africa		Invasive cancer	3	2	African
Africa		Invasive cancer	3	2	African
Africa		Invasive cancer	3	2	African
Africa		Normal	0	1	African
Africa		Invasive cancer	2	1	African
Africa		Invasive cancer	0	1	African
Africa		MTS LN			African
Africa		Normal	0	1	African
Africa		Invasive cancer	2	2	African
Africa	2B	Invasive cancer			African
Africa		Normal			African
Africa		Invasive cancer			African
Africa		Invasive cancer	3	2	African
Africa		Invasive cancer			African
Africa		Invasive cancer	1	2	African
Africa		Normal	1	2	African
Africa		Invasive cancer			African
Africa		Invasive cancer			African
Africa		Invasive cancer			African
Africa		Invasive cancer			African
Africa		Invasive cancer	3	2	African
Africa		Invasive cancer	2	2	African
Africa		Invasive cancer	3	2	African
Africa		Invasive cancer	3	2	African
Africa		Invasive cancer			African
Africa		Invasive cancer	3	2	African
Africa		Invasive cancer	2	1	African
Africa		Invasive cancer	3	2	African
Africa		Invasive cancer	3	1	African
Africa		Normal			African
Africa		Invasive cancer	2	3	African
Africa		MTS LN	2	3	African
Africa		Invasive cancer	1	2	African
Africa		Normal	0	2	African
Africa		Invasive cancer	2	2	African
Africa		Invasive cancer			African
Africa	0	Invasive cancer	1	2	African
Africa	4	Invasive cancer	2	3	African
Africa	2	Invasive cancer	2	3	African
Africa	4	MTS LN	2	3	African
Africa	3	Invasive cancer	1	3	African
Africa	3	Invasive cancer	2	1	African
Africa	3	Invasive cancer	2	3	African
Africa	4	Invasive cancer	2	3	African
Africa	3	Invasive cancer	2	3	African
Africa	2	Invasive cancer	0	1	African
Africa	4	Invasive cancer	1	3	African
Africa	2	Normal			African
Africa	2	Invasive cancer	0	2	African
Africa	3	Invasive cancer	2	3	African
Africa	3	Invasive cancer			African
Africa	3	Normal	0	1	African
Africa	4	Invasive cancer	1	3	African
Africa	2	Invasive cancer			African
Africa	3	Invasive cancer	1	3	African
Africa	2	Invasive cancer	0	2	African
Africa	2	Invasive cancer	2	3	African
Africa	2	Invasive cancer	0	1	African
Africa	2	Invasive cancer	0	3	African
Africa	4	Invasive cancer	2	3	African
Africa	4	Invasive cancer	2	3	African
Africa	3	Invasive cancer	0	3	African
Africa	4	Invasive cancer	1	2	African
Africa	4	Invasive cancer	3	2	African
Africa	2	Invasive cancer	0	1	African
Africa	4	Invasive cancer	2	3	African
Africa	2	Invasive cancer	2	3	African
Africa	4	Invasive cancer	2	3	African
Africa	3	Invasive cancer	2	3	African
Africa		Normal	0	1	African
Africa		Invasive cancer			African
Africa		MTS LN	1	2	African
Africa		Normal	1	1	African
Africa		Invasive cancer	0	2	African
Africa		Invasive cancer	1	2	African
Africa		Invasive cancer			African
Africa		MTS LN	0	1	African
Africa		Invasive cancer	3	2	African
Africa		Normal	2	2	African
Africa		Invasive cancer			African
Africa		Invasive cancer	0	1	African
Africa		Invasive cancer			African
Africa		Metaplastic cancer	0	2	African
Africa		Metaplastic cancer	2	2	African
Africa		Invasive cancer	2	2	African
Africa		Normal	1	1	African
Africa		Hyperplasia	2	1	African
Africa		Normal			African
Africa		Invasive cancer	1	2	African
Africa		DCIS	1	2	African
Africa		Invasive cancer			African
Africa		Invasive cancer	2	2	African
Africa		Normal			African
Africa		Invasive cancer	2	2	African
Africa		MTS LN		2	African
Africa		DCIS	0	2	African
Africa		Invasive cancer	1	2	African
Africa		Invasive cancer	0	2	African
Africa		Invasive cancer	1	2	African
Africa		FCC (Fibrocystic changes)			African
Africa		Invasive cancer	0	1	African
Africa		Invasive cancer	2	2	African
Africa		DCIS	2	3	African
Africa		Normal			African
Africa		Normal			African
Africa		Invasive cancer	0	1	African
Africa		MTS LN	0	1	African
Africa		Normal	2	2	African
Africa		Invasive cancer	1	2	African
Africa		Invasive cancer	0	2	African
Africa		Invasive cancer	1	1	African
Africa		Normal			African
Africa		Normal	2	3	African
Africa		Invasive cancer			African
Africa		Invasive cancer	1	1	African
Africa		Invasive cancer	1	2	African
Africa		Invasive cancer	2	3	African
Africa		Invasive cancer	2	2	African
Africa		Invasive cancer	2	3	African
Africa		Invasive cancer	2	3	African
Africa		Invasive cancer	2	3	African
Africa	1	Invasive cancer	2	3	African
Africa	2	Invasive cancer	1	3	African
