# Supplementary material for: Expression and sub-cellular localization of an epigenetic regulator, co-activator arginine methyltransferase 1 (CARM1), is associated with specific breast cancer subtypes and ethnicity
Source: Mol Cancer. 2013 May 10;12:40. doi: 10.1186/1476-4598-12-40 (PMC3663705; doi:10.1186/1476-4598-12-40)
Supplement: Additional file 3: Table S2 — Descriptive Tables of samples. Of the samples that were retained for statistical analysis, the distributions within categorical groupings are listed in indicated tables. These numbers are reduced from the original numbers included in the TMA design, if specific core samples were lost or damaged during IHC processing of any category. [file 1476-4598-12-40-S3.xlsx]

## Sheet: Sheet8
Summary of samples for intra-patient analyses
	Individuals (n)	Percentage of group
DCIS and Invasive	15	0.0619308
DCIS, Invasive and Metastatic	5	0.0619308
DCIS only	10	0.0182149
Invasive and Metastatic only	17	0.515483
Invasive only	283	0.0182149
Metastatic only	10	0.0218579
Normal and DCIS	12	0.17122
Normal and Invasive	94	0.0309654
Normal, DCIS and Invasive	22	0.0163934
Normal, Invasive and Metastatic	9	0.0273224
Normal only	34	0.0400729
Normal, DCIS, Invasive and Metastatic	4	0.00910747
Other only	34	0.00728597
TOTAL	549	1
